# Supplementary material for: An evaluation of three-dimensional photogrammetric and morphometric techniques for estimating volume and mass in Weddell seals Leptonychotes weddellii
Source: PLoS One. 2018 Jan 10;13(1):e0189865. doi: 10.1371/journal.pone.0189865 (PMC5761831; doi:10.1371/journal.pone.0189865)
Supplement: S1 Dataset — Mass measurements, photogrammetric volume estimates, and density estimates are provided for each individual. (CSV) [file pone.0189865.s001.csv]

Species	Value	Metric	Method
WS13-02	444	Mass	Actual
WS13-03	483.5	Mass	Actual
WS13-04	420	Mass	Actual
WS13-05	448	Mass	Actual
WS13-06	412	Mass	Actual
WS13-09	326	Mass	Actual
WS13-10	275	Mass	Actual
WS13-12	272	Mass	Actual
WS13-13	268	Mass	Actual
WS13-15	420.5	Mass	Actual
WS13-16	527	Mass	Actual
WS13-18	243	Mass	Actual
WS13-19	352	Mass	Actual
WS13-22	306	Mass	Actual
WS13-24	263	Mass	Actual
WS13-25	320	Mass	Actual
WS13-26	399	Mass	Actual
WS13-27	398	Mass	Actual
WS13-29	282	Mass	Actual
WS13-31	356	Mass	Actual
WS13-32	379	Mass	Actual
WS13-34	327	Mass	Actual
WS13-35	320	Mass	Actual
WS13-37	290	Mass	Actual
WS13-38	343	Mass	Actual
WS13-39	342	Mass	Actual
WS13-40	296	Mass	Actual
WS13-42	370	Mass	Actual
WS13-43	443	Mass	Actual
WS13-44	263	Mass	Actual
WS13-45	281	Mass	Actual
WS14-01	305	Mass	Actual
WS14-02	425	Mass	Actual
WS14-03	438	Mass	Actual
WS14-05	500	Mass	Actual
WS14-06	360	Mass	Actual
WS14-07	275	Mass	Actual
WS14-08	263	Mass	Actual
WS14-09	225	Mass	Actual
WS14-11	442	Mass	Actual
WS14-13	302	Mass	Actual
WS14-15	413	Mass	Actual
WS14-16	435	Mass	Actual
WS14-18	300	Mass	Actual
WS14-20	247	Mass	Actual
WS14-21	335	Mass	Actual
WS14-23	318	Mass	Actual
WS14-24	330	Mass	Actual
WS14-38	415	Mass	Actual
WS14-40	401	Mass	Actual
WS14-41	343	Mass	Actual
WS14-42	264	Mass	Actual
WS14-44	288	Mass	Actual
WS14-45	304	Mass	Actual
WS14-46	316	Mass	Actual
WS14-48	262	Mass	Actual
WS13-02	428.9175755	Mass	Beltran
WS13-03	489.0674105	Mass	Beltran
WS13-04	403.5511697	Mass	Beltran
WS13-05	455.9673314	Mass	Beltran
WS13-06	380.6868729	Mass	Beltran
WS13-09	294.7163014	Mass	Beltran
WS13-10	287.8978893	Mass	Beltran
WS13-12	291.1594894	Mass	Beltran
WS13-13	245.3152804	Mass	Beltran
WS13-15	393.0606892	Mass	Beltran
WS13-16	547.3436088	Mass	Beltran
WS13-18	245.1954614	Mass	Beltran
WS13-19	330.0297016	Mass	Beltran
WS13-22	321.7253747	Mass	Beltran
WS13-24	272.7155669	Mass	Beltran
WS13-25	300.9858555	Mass	Beltran
WS13-26	396.5280555	Mass	Beltran
WS13-27	359.451945	Mass	Beltran
WS13-29	285.5412255	Mass	Beltran
WS13-31	338.7022844	Mass	Beltran
WS13-32	387.894823	Mass	Beltran
WS13-34	333.7697626	Mass	Beltran
WS13-35	298.0162002	Mass	Beltran
WS13-37	291.9329074	Mass	Beltran
WS13-38	350.8192977	Mass	Beltran
WS13-39	320.0256286	Mass	Beltran
WS13-40	313.4355654	Mass	Beltran
WS13-42	334.5726335	Mass	Beltran
WS13-43	421.4089269	Mass	Beltran
WS13-44	251.4920658	Mass	Beltran
WS13-45	259.0597289	Mass	Beltran
WS14-01	328.3109715	Mass	Beltran
WS14-02	421.5230923	Mass	Beltran
WS14-03	448.1694913	Mass	Beltran
WS14-05	540.5911155	Mass	Beltran
WS14-06	352.6328052	Mass	Beltran
WS14-07	270.3183165	Mass	Beltran
WS14-08	270.3599411	Mass	Beltran
WS14-09	223.3875319	Mass	Beltran
WS14-11	449.0258074	Mass	Beltran
WS14-13	318.0359999	Mass	Beltran
WS14-15	454.7446672	Mass	Beltran
WS14-16	451.1526215	Mass	Beltran
WS14-18	312.2335045	Mass	Beltran
WS14-20	275.0051347	Mass	Beltran
WS14-21	366.0950023	Mass	Beltran
WS14-23	317.5749972	Mass	Beltran
WS14-24	321.3212944	Mass	Beltran
WS14-38	392.4901527	Mass	Beltran
WS14-40	430.9803665	Mass	Beltran
WS14-41	355.4685843	Mass	Beltran
WS14-42	278.8014232	Mass	Beltran
WS14-44	280.7753215	Mass	Beltran
WS14-45	325.3803223	Mass	Beltran
WS14-46	306.2335307	Mass	Beltran
WS14-48	267.3525404	Mass	Beltran
WS13-02	0.428917575	Volume	Beltran
WS13-03	0.48906741	Volume	Beltran
WS13-04	0.40355117	Volume	Beltran
WS13-05	0.455967331	Volume	Beltran
WS13-06	0.380686873	Volume	Beltran
WS13-09	0.294716301	Volume	Beltran
WS13-10	0.287897889	Volume	Beltran
WS13-12	0.291159489	Volume	Beltran
WS13-13	0.24531528	Volume	Beltran
WS13-15	0.393060689	Volume	Beltran
WS13-16	0.547343609	Volume	Beltran
WS13-18	0.245195461	Volume	Beltran
WS13-19	0.330029702	Volume	Beltran
WS13-22	0.321725375	Volume	Beltran
WS13-24	0.272715567	Volume	Beltran
WS13-25	0.300985855	Volume	Beltran
WS13-26	0.396528056	Volume	Beltran
WS13-27	0.359451945	Volume	Beltran
WS13-29	0.285541226	Volume	Beltran
WS13-31	0.338702284	Volume	Beltran
WS13-32	0.387894823	Volume	Beltran
WS13-34	0.333769763	Volume	Beltran
WS13-35	0.2980162	Volume	Beltran
WS13-37	0.291932907	Volume	Beltran
WS13-38	0.350819298	Volume	Beltran
WS13-39	0.320025629	Volume	Beltran
WS13-40	0.313435565	Volume	Beltran
WS13-42	0.334572633	Volume	Beltran
WS13-43	0.421408927	Volume	Beltran
WS13-44	0.251492066	Volume	Beltran
WS13-45	0.259059729	Volume	Beltran
WS14-01	0.328310971	Volume	Beltran
WS14-02	0.421523092	Volume	Beltran
WS14-03	0.448169491	Volume	Beltran
WS14-05	0.540591116	Volume	Beltran
WS14-06	0.352632805	Volume	Beltran
WS14-07	0.270318316	Volume	Beltran
WS14-08	0.270359941	Volume	Beltran
WS14-09	0.223387532	Volume	Beltran
WS14-11	0.449025807	Volume	Beltran
WS14-13	0.318036	Volume	Beltran
WS14-15	0.454744667	Volume	Beltran
WS14-16	0.451152622	Volume	Beltran
WS14-18	0.312233505	Volume	Beltran
WS14-20	0.275005135	Volume	Beltran
WS14-21	0.366095002	Volume	Beltran
WS14-23	0.317574997	Volume	Beltran
WS14-24	0.321321294	Volume	Beltran
WS14-38	0.392490153	Volume	Beltran
WS14-40	0.430980366	Volume	Beltran
WS14-41	0.355468584	Volume	Beltran
WS14-42	0.278801423	Volume	Beltran
WS14-44	0.280775322	Volume	Beltran
WS14-45	0.325380322	Volume	Beltran
WS14-46	0.306233531	Volume	Beltran
WS14-48	0.26735254	Volume	Beltran
WS13-02	389.664	Mass	DeBruyn
WS13-03	479.52	Mass	DeBruyn
WS13-04	426.816	Mass	DeBruyn
WS13-05	456.192	Mass	DeBruyn
WS13-06	385.344	Mass	DeBruyn
WS13-09	287.712	Mass	DeBruyn
WS13-10	275.616	Mass	DeBruyn
WS13-12	288.576	Mass	DeBruyn
WS13-13	251.424	Mass	DeBruyn
WS13-15	388.8	Mass	DeBruyn
WS13-16	517.536	Mass	DeBruyn
WS13-18	242.784	Mass	DeBruyn
WS13-19	349.056	Mass	DeBruyn
WS13-22	332.64	Mass	DeBruyn
WS13-24	261.792	Mass	DeBruyn
WS13-25	323.136	Mass	DeBruyn
WS13-26	400.896	Mass	DeBruyn
WS13-27	378.432	Mass	DeBruyn
WS13-29	285.984	Mass	DeBruyn
WS13-31	367.2	Mass	DeBruyn
WS13-32	378.432	Mass	DeBruyn
WS13-34	344.736	Mass	DeBruyn
WS13-35	326.592	Mass	DeBruyn
WS13-37	300.672	Mass	DeBruyn
WS13-38	375.84	Mass	DeBruyn
WS13-39	326.592	Mass	DeBruyn
WS13-40	338.688	Mass	DeBruyn
WS13-42	378.432	Mass	DeBruyn
WS13-43	471.744	Mass	DeBruyn
WS13-44	267.84	Mass	DeBruyn
WS13-45	302.4	Mass	DeBruyn
WS14-01	311.04	Mass	DeBruyn
WS14-02	426.816	Mass	DeBruyn
WS14-03	425.952	Mass	DeBruyn
WS14-05	518.4	Mass	DeBruyn
WS14-06	334.368	Mass	DeBruyn
WS14-07	239.328	Mass	DeBruyn
WS14-08	270.432	Mass	DeBruyn
WS14-09	219.456	Mass	DeBruyn
WS14-11	391.392	Mass	DeBruyn
WS14-13	282.528	Mass	DeBruyn
WS14-15	406.944	Mass	DeBruyn
WS14-16	417.312	Mass	DeBruyn
WS14-18	298.944	Mass	DeBruyn
WS14-20	258.336	Mass	DeBruyn
WS14-21	348.192	Mass	DeBruyn
WS14-23	291.168	Mass	DeBruyn
WS14-24	309.312	Mass	DeBruyn
WS14-38	410.4	Mass	DeBruyn
WS14-40	409.536	Mass	DeBruyn
WS14-41	343.008	Mass	DeBruyn
WS14-42	271.296	Mass	DeBruyn
WS14-44	295.488	Mass	DeBruyn
WS14-45	315.36	Mass	DeBruyn
WS14-46	344.736	Mass	DeBruyn
WS14-48	268.704	Mass	DeBruyn
WS13-02	0.451	Volume	DeBruyn
WS13-03	0.555	Volume	DeBruyn
WS13-04	0.494	Volume	DeBruyn
WS13-05	0.528	Volume	DeBruyn
WS13-06	0.446	Volume	DeBruyn
WS13-09	0.333	Volume	DeBruyn
WS13-10	0.319	Volume	DeBruyn
WS13-12	0.334	Volume	DeBruyn
WS13-13	0.291	Volume	DeBruyn
WS13-15	0.45	Volume	DeBruyn
WS13-16	0.599	Volume	DeBruyn
WS13-18	0.281	Volume	DeBruyn
WS13-19	0.404	Volume	DeBruyn
WS13-22	0.385	Volume	DeBruyn
WS13-24	0.303	Volume	DeBruyn
WS13-25	0.374	Volume	DeBruyn
WS13-26	0.464	Volume	DeBruyn
WS13-27	0.438	Volume	DeBruyn
WS13-29	0.331	Volume	DeBruyn
WS13-31	0.425	Volume	DeBruyn
WS13-32	0.438	Volume	DeBruyn
WS13-34	0.399	Volume	DeBruyn
WS13-35	0.378	Volume	DeBruyn
WS13-37	0.348	Volume	DeBruyn
WS13-38	0.435	Volume	DeBruyn
WS13-39	0.378	Volume	DeBruyn
WS13-40	0.392	Volume	DeBruyn
WS13-42	0.438	Volume	DeBruyn
WS13-43	0.546	Volume	DeBruyn
WS13-44	0.31	Volume	DeBruyn
WS13-45	0.35	Volume	DeBruyn
WS14-01	0.36	Volume	DeBruyn
WS14-02	0.494	Volume	DeBruyn
WS14-03	0.493	Volume	DeBruyn
WS14-05	0.6	Volume	DeBruyn
WS14-06	0.387	Volume	DeBruyn
WS14-07	0.277	Volume	DeBruyn
WS14-08	0.313	Volume	DeBruyn
WS14-09	0.254	Volume	DeBruyn
WS14-11	0.453	Volume	DeBruyn
WS14-13	0.327	Volume	DeBruyn
WS14-15	0.471	Volume	DeBruyn
WS14-16	0.483	Volume	DeBruyn
WS14-18	0.346	Volume	DeBruyn
WS14-20	0.299	Volume	DeBruyn
WS14-21	0.403	Volume	DeBruyn
WS14-23	0.337	Volume	DeBruyn
WS14-24	0.358	Volume	DeBruyn
WS14-38	0.475	Volume	DeBruyn
WS14-40	0.474	Volume	DeBruyn
WS14-41	0.397	Volume	DeBruyn
WS14-42	0.314	Volume	DeBruyn
WS14-44	0.342	Volume	DeBruyn
WS14-45	0.365	Volume	DeBruyn
WS14-46	0.399	Volume	DeBruyn
WS14-48	0.311	Volume	DeBruyn
WS13-02	434.551409	Mass	Kirkham
WS13-03	461.9059362	Mass	Kirkham
WS13-04	429.8269321	Mass	Kirkham
WS13-05	459.4393489	Mass	Kirkham
WS13-06	413.6745052	Mass	Kirkham
WS13-09	327.9415429	Mass	Kirkham
WS13-10	264.52941	Mass	Kirkham
WS13-12	265.2714012	Mass	Kirkham
WS13-13	245.6785669	Mass	Kirkham
WS13-15	392.3134011	Mass	Kirkham
WS13-16	542.6564517	Mass	Kirkham
WS13-18	235.8829549	Mass	Kirkham
WS13-19	312.4392562	Mass	Kirkham
WS13-22	293.2806752	Mass	Kirkham
WS13-24	259.7352168	Mass	Kirkham
WS13-25	320.6054675	Mass	Kirkham
WS13-26	438.7225982	Mass	Kirkham
WS13-27	382.1149988	Mass	Kirkham
WS13-29	287.2865314	Mass	Kirkham
WS13-31	353.9938581	Mass	Kirkham
WS13-32	385.5509549	Mass	Kirkham
WS13-34	349.8693135	Mass	Kirkham
WS13-35	318.291756	Mass	Kirkham
WS13-37	286.9186841	Mass	Kirkham
WS13-38	342.9946015	Mass	Kirkham
WS13-39	303.4113644	Mass	Kirkham
WS13-40	316.0872504	Mass	Kirkham
WS13-42	352.6543901	Mass	Kirkham
WS13-43	409.9282175	Mass	Kirkham
WS13-44	245.438299	Mass	Kirkham
WS13-45	287.2192717	Mass	Kirkham
WS14-01	293.6698861	Mass	Kirkham
WS14-02	376.7259608	Mass	Kirkham
WS14-03	469.0042672	Mass	Kirkham
WS14-05	523.6491837	Mass	Kirkham
WS14-06	363.2024475	Mass	Kirkham
WS14-07	265.6966159	Mass	Kirkham
WS14-08	284.8118996	Mass	Kirkham
WS14-09	229.7974547	Mass	Kirkham
WS14-11	416.7690679	Mass	Kirkham
WS14-13	300.4545485	Mass	Kirkham
WS14-15	422.6901649	Mass	Kirkham
WS14-16	392.2061986	Mass	Kirkham
WS14-18	306.7182285	Mass	Kirkham
WS14-20	246.6613778	Mass	Kirkham
WS14-21	340.324018	Mass	Kirkham
WS14-23	331.966788	Mass	Kirkham
WS14-24	343.8464761	Mass	Kirkham
WS14-38	440.2366657	Mass	Kirkham
WS14-40	416.7421027	Mass	Kirkham
WS14-41	312.6624021	Mass	Kirkham
WS14-42	256.7192291	Mass	Kirkham
WS14-44	282.2213847	Mass	Kirkham
WS14-45	258.6883349	Mass	Kirkham
WS14-46	327.6526998	Mass	Kirkham
WS14-48	269.073817	Mass	Kirkham
WS13-02	0.415922326	Volume	Kirkham
WS13-03	0.441046661	Volume	Kirkham
WS13-04	0.409323485	Volume	Kirkham
WS13-05	0.439329165	Volume	Kirkham
WS13-06	0.391551924	Volume	Kirkham
WS13-09	0.306975937	Volume	Kirkham
WS13-10	0.247349254	Volume	Kirkham
WS13-12	0.250358403	Volume	Kirkham
WS13-13	0.227854581	Volume	Kirkham
WS13-15	0.377699103	Volume	Kirkham
WS13-16	0.519792365	Volume	Kirkham
WS13-18	0.22184636	Volume	Kirkham
WS13-19	0.29151185	Volume	Kirkham
WS13-22	0.274436617	Volume	Kirkham
WS13-24	0.24208437	Volume	Kirkham
WS13-25	0.302755304	Volume	Kirkham
WS13-26	0.416397276	Volume	Kirkham
WS13-27	0.363564202	Volume	Kirkham
WS13-29	0.268922379	Volume	Kirkham
WS13-31	0.336465538	Volume	Kirkham
WS13-32	0.366373801	Volume	Kirkham
WS13-34	0.32891784	Volume	Kirkham
WS13-35	0.299986518	Volume	Kirkham
WS13-37	0.265666187	Volume	Kirkham
WS13-38	0.319823034	Volume	Kirkham
WS13-39	0.282472237	Volume	Kirkham
WS13-40	0.294183094	Volume	Kirkham
WS13-42	0.333304136	Volume	Kirkham
WS13-43	0.388750286	Volume	Kirkham
WS13-44	0.230352076	Volume	Kirkham
WS13-45	0.269021671	Volume	Kirkham
WS14-01	0.275708323	Volume	Kirkham
WS14-02	0.359660637	Volume	Kirkham
WS14-03	0.444179738	Volume	Kirkham
WS14-05	0.496780234	Volume	Kirkham
WS14-06	0.345009107	Volume	Kirkham
WS14-07	0.250169865	Volume	Kirkham
WS14-08	0.267642267	Volume	Kirkham
WS14-09	0.215450642	Volume	Kirkham
WS14-11	0.395524588	Volume	Kirkham
WS14-13	0.2831158	Volume	Kirkham
WS14-15	0.400126862	Volume	Kirkham
WS14-16	0.374217863	Volume	Kirkham
WS14-18	0.286134473	Volume	Kirkham
WS14-20	0.23115276	Volume	Kirkham
WS14-21	0.316204928	Volume	Kirkham
WS14-23	0.308027502	Volume	Kirkham
WS14-24	0.32124646	Volume	Kirkham
WS14-38	0.412312926	Volume	Kirkham
WS14-40	0.391452109	Volume	Kirkham
WS14-41	0.293953567	Volume	Kirkham
WS14-42	0.237874218	Volume	Kirkham
WS14-44	0.261448322	Volume	Kirkham
WS14-45	0.242497191	Volume	Kirkham
WS14-46	0.306554039	Volume	Kirkham
WS14-48	0.251571395	Volume	Kirkham
WS13-02	1.035163923	Density	Beltran
WS13-03	0.988616272	Density	Beltran
WS13-04	1.04076021	Density	Beltran
WS13-05	0.98252653	Density	Beltran
WS13-06	1.082254286	Density	Beltran
WS13-09	1.106148518	Density	Beltran
WS13-10	0.955199778	Density	Beltran
WS13-12	0.934195896	Density	Beltran
WS13-13	1.092471694	Density	Beltran
WS13-15	1.069809349	Density	Beltran
WS13-16	0.962832107	Density	Beltran
WS13-18	0.991046077	Density	Beltran
WS13-19	1.06657067	Density	Beltran
WS13-22	0.951121746	Density	Beltran
WS13-24	0.964374726	Density	Beltran
WS13-25	1.063172884	Density	Beltran
WS13-26	1.006233971	Density	Beltran
WS13-27	1.107241192	Density	Beltran
WS13-29	0.987598199	Density	Beltran
WS13-31	1.051070561	Density	Beltran
WS13-32	0.977068982	Density	Beltran
WS13-34	0.979717268	Density	Beltran
WS13-35	1.07376713	Density	Beltran
WS13-37	0.993378933	Density	Beltran
WS13-38	0.977711324	Density	Beltran
WS13-39	1.068664411	Density	Beltran
WS13-40	0.944372728	Density	Beltran
WS13-42	1.105888417	Density	Beltran
WS13-43	1.051235443	Density	Beltran
WS13-44	1.045758637	Density	Beltran
WS13-45	1.08469194	Density	Beltran
WS14-01	0.928997281	Density	Beltran
WS14-02	1.008248439	Density	Beltran
WS14-03	0.977308827	Density	Beltran
WS14-05	0.924913462	Density	Beltran
WS14-06	1.020891972	Density	Beltran
WS14-07	1.01731915	Density	Beltran
WS14-08	0.97277725	Density	Beltran
WS14-09	1.007218255	Density	Beltran
WS14-11	0.984353221	Density	Beltran
WS14-13	0.949578035	Density	Beltran
WS14-15	0.908201964	Density	Beltran
WS14-16	0.964196991	Density	Beltran
WS14-18	0.960819373	Density	Beltran
WS14-20	0.898165048	Density	Beltran
WS14-21	0.915063024	Density	Beltran
WS14-23	1.001338275	Density	Beltran
WS14-24	1.027009432	Density	Beltran
WS14-38	1.057351368	Density	Beltran
WS14-40	0.930436816	Density	Beltran
WS14-41	0.964923527	Density	Beltran
WS14-42	0.946910518	Density	Beltran
WS14-44	1.025731173	Density	Beltran
WS14-45	0.934291287	Density	Beltran
WS14-46	1.031892227	Density	Beltran
WS14-48	0.979979467	Density	Beltran
WS13-02	0.984478936	Density	DeBruyn
WS13-03	0.871171171	Density	DeBruyn
WS13-04	0.850202429	Density	DeBruyn
WS13-05	0.848484848	Density	DeBruyn
WS13-06	0.923766816	Density	DeBruyn
WS13-09	0.978978979	Density	DeBruyn
WS13-10	0.862068966	Density	DeBruyn
WS13-12	0.814371257	Density	DeBruyn
WS13-13	0.920962199	Density	DeBruyn
WS13-15	0.934444444	Density	DeBruyn
WS13-16	0.879799666	Density	DeBruyn
WS13-18	0.864768683	Density	DeBruyn
WS13-19	0.871287129	Density	DeBruyn
WS13-22	0.794805195	Density	DeBruyn
WS13-24	0.867986799	Density	DeBruyn
WS13-25	0.855614973	Density	DeBruyn
WS13-26	0.859913793	Density	DeBruyn
WS13-27	0.908675799	Density	DeBruyn
WS13-29	0.851963746	Density	DeBruyn
WS13-31	0.837647059	Density	DeBruyn
WS13-32	0.865296804	Density	DeBruyn
WS13-34	0.819548872	Density	DeBruyn
WS13-35	0.846560847	Density	DeBruyn
WS13-37	0.833333333	Density	DeBruyn
WS13-38	0.788505747	Density	DeBruyn
WS13-39	0.904761905	Density	DeBruyn
WS13-40	0.755102041	Density	DeBruyn
WS13-42	0.844748858	Density	DeBruyn
WS13-43	0.811355311	Density	DeBruyn
WS13-44	0.848387097	Density	DeBruyn
WS13-45	0.802857143	Density	DeBruyn
WS14-01	0.847222222	Density	DeBruyn
WS14-02	0.860323887	Density	DeBruyn
WS14-03	0.888438134	Density	DeBruyn
WS14-05	0.833333333	Density	DeBruyn
WS14-06	0.930232558	Density	DeBruyn
WS14-07	0.992779783	Density	DeBruyn
WS14-08	0.840255591	Density	DeBruyn
WS14-09	0.885826772	Density	DeBruyn
WS14-11	0.975717439	Density	DeBruyn
WS14-13	0.923547401	Density	DeBruyn
WS14-15	0.876857749	Density	DeBruyn
WS14-16	0.900621118	Density	DeBruyn
WS14-18	0.867052023	Density	DeBruyn
WS14-20	0.826086957	Density	DeBruyn
WS14-21	0.831265509	Density	DeBruyn
WS14-23	0.943620178	Density	DeBruyn
WS14-24	0.921787709	Density	DeBruyn
WS14-38	0.873684211	Density	DeBruyn
WS14-40	0.845991561	Density	DeBruyn
WS14-41	0.863979849	Density	DeBruyn
WS14-42	0.840764331	Density	DeBruyn
WS14-44	0.842105263	Density	DeBruyn
WS14-45	0.832876712	Density	DeBruyn
WS14-46	0.79197995	Density	DeBruyn
WS14-48	0.84244373	Density	DeBruyn
WS13-02	1.067507012	Density	Kirkham
WS13-03	1.09625589	Density	Kirkham
WS13-04	1.026083319	Density	Kirkham
WS13-05	1.019736535	Density	Kirkham
WS13-06	1.052223152	Density	Kirkham
WS13-09	1.061972489	Density	Kirkham
WS13-10	1.111788274	Density	Kirkham
WS13-12	1.086442462	Density	Kirkham
WS13-13	1.176188772	Density	Kirkham
WS13-15	1.113320092	Density	Kirkham
WS13-16	1.013866373	Density	Kirkham
WS13-18	1.095352657	Density	Kirkham
WS13-19	1.207498083	Density	Kirkham
WS13-22	1.11501156	Density	Kirkham
WS13-24	1.086398103	Density	Kirkham
WS13-25	1.056959188	Density	Kirkham
WS13-26	0.958219524	Density	Kirkham
WS13-27	1.094717242	Density	Kirkham
WS13-29	1.048629724	Density	Kirkham
WS13-31	1.058057838	Density	Kirkham
WS13-32	1.034462615	Density	Kirkham
WS13-34	0.994169242	Density	Kirkham
WS13-35	1.066714605	Density	Kirkham
WS13-37	1.091595446	Density	Kirkham
WS13-38	1.072468095	Density	Kirkham
WS13-39	1.210738454	Density	Kirkham
WS13-40	1.006176106	Density	Kirkham
WS13-42	1.110097237	Density	Kirkham
WS13-43	1.139549001	Density	Kirkham
WS13-44	1.141730538	Density	Kirkham
WS13-45	1.044525516	Density	Kirkham
WS14-01	1.106241543	Density	Kirkham
WS14-02	1.181669484	Density	Kirkham
WS14-03	0.986087302	Density	Kirkham
WS14-05	1.006481269	Density	Kirkham
WS14-06	1.043450717	Density	Kirkham
WS14-07	1.099253101	Density	Kirkham
WS14-08	0.982654955	Density	Kirkham
WS14-09	1.044322719	Density	Kirkham
WS14-11	1.117503218	Density	Kirkham
WS14-13	1.066701328	Density	Kirkham
WS14-15	1.032172642	Density	Kirkham
WS14-16	1.162424468	Density	Kirkham
WS14-18	1.04845808	Density	Kirkham
WS14-20	1.068557435	Density	Kirkham
WS14-21	1.059439529	Density	Kirkham
WS14-23	1.03237535	Density	Kirkham
WS14-24	1.027248673	Density	Kirkham
WS14-38	1.006517075	Density	Kirkham
WS14-40	1.024390957	Density	Kirkham
WS14-41	1.166850954	Density	Kirkham
WS14-42	1.109830237	Density	Kirkham
WS14-44	1.101556125	Density	Kirkham
WS14-45	1.253622771	Density	Kirkham
WS14-46	1.030813362	Density	Kirkham
WS14-48	1.041453857	Density	Kirkham
